# Supplementary material for: A tubulin-binding protein that preferentially binds to GDP-tubulin and promotes GTP exchange
Source: J Biol Chem. 2025 Jun 19;301(8):110401. doi: 10.1016/j.jbc.2025.110401 (PMC12302650; doi:10.1016/j.jbc.2025.110401)
Supplement: Table S1 [file mmc2.xlsx]

## Sheet: Scintillation counter raw data
	Liquid scintillation counter readings quantifying α-32P GTP binding to tubulin under the listed conditions (raw data for Fig. 4B)
	Condition	CPM readings -->
	1.19µM BSA	13920	5299	569	2457	10261	4447	1421	6706	2578	627	759	786
	1.19µM BSA + 100µM Tubulin	24218	14529	6871	53442	16524	21402	32134	20589	6425	3560	3859	32579
	1.19µM BuGZ	5120	4684	1495						745	363	404	1133
	1.19µM BuGZ + 100µM Tubulin	24062	20394	9842						10716	3916	4068	51313
	1.19µM BuGZ-ΔGLEBS				3239	4368	11008		349	1102	440	601
	1.19µM BuGZ-ΔGLEBS + 100µM Tubulin				51887	20150	46367		25474	6479	3654	4172
	1.19µM BuGZ-13S				1768	10108	2101		6833	5949	399	643
	1.19µM BuGZ-13S + 100µM Tubulin				54680	22255	18557		28422	10573	4008	3077
	1.19µM BuGZ-NTD				5575	1082	651	1946		4854	297	559
	1.19µM BuGZ-NTD + 100µM Tubulin				48966	20183	24923	30718		7745	3558	3908
